# Supplementary material for: Curated Database and Preliminary AutoML QSAR Model for 5-HT1A Receptor
Source: Pharmaceutics. 2021 Oct 16;13(10):1711. doi: 10.3390/pharmaceutics13101711 (PMC8536971; doi:10.3390/pharmaceutics13101711)
Supplement: Supplementary file 1 [file pharmaceutics-13-01711-s001.zip]

Archive with 1 entries (1 files):
- pharmaceutics-1395030-supplementary.xlsx
