# Supplementary material for: Curated Database and Preliminary AutoML QSAR Model for 5-HT1A Receptor
Source: Pharmaceutics. 2021 Oct 16;13(10):1711. doi: 10.3390/pharmaceutics13101711 (PMC8536971; doi:10.3390/pharmaceutics13101711)
Supplement: Supplementary file 1 [file pharmaceutics-13-01711-s001.zip › pharmaceutics-1395030-supplementary.xlsx]

## Sheet: Feature_selection_table
Chemical descriptor	Relative importance	Original input no
AATSC5d	1	364
ATSC4d	0.929977	255
SpMAD_Dzi	0.912425	761
SlogP_VSA1	0.614485	1080
nBondsS	0.556017	773
BalabanJ	0.517285	665
SsssCH	0.49417	921
SssO	0.414577	940
SssCH2	0.406668	917
nBase	0.384276	5
Xch-5dv	0.368639	800
SaaaC	0.346041	925
MATS5d	0.3269	469
SLogP	0.299479	1229
PEOE_VSA9	0.297861	1067
AATS6dv	0.290632	140
SdO	0.281311	939
SaasN	0.279657	936
AATS4i	0.278356	228
JGI1	0.277408	1243
SpMAD_Dzse	0.264247	709
VSA_EState7	0.252981	1106
RotRatio	0.250695	1228
GATS8se	0.249636	608
BCUTc-1l	0.247794	642
AATSC3i	0.239533	443
SpMAD_Dzv	0.238271	696
AATSC1se	0.236446	405
PEOE_VSA10	0.235937	1068
PEOE_VSA11	0.225213	1069
SMR_VSA3	0.224696	1074
JGI8	0.223243	1250
GATS2se	0.220586	602
n8FaHRing	0.215521	1206
n7FHRing	0.213267	1192
n8ARing	0.211342	1174
n8FaRing	0.210963	1200
n7FAHRing	0.210851	1220
n8Ring	0.210349	1153
SsssN	0.210198	934
n8HRing	0.210081	1161
StCH	0.209361	918
nG12Ring	0.209016	1155
n12Ring	0.207579	1154
NssssN	0.207419	899
GATS6v	0.206747	598
n12ARing	0.206608	1175
SdssS	0.205624	948
nG12ARing	0.205351	1176
GATS4i	0.205263	636
ATSC5i	0.204598	337
SsSH	0.203637	944
NtCH	0.203416	880
VSA_EState5	0.203375	1104
NsSH	0.201881	906
n8AHRing	0.200282	1182
NdssS	0.199095	910
SssssN	0.196754	937
NdS	0.195813	907
SdS	0.192597	945
PEOE_VSA6	0.191938	1064
ETA_dPsi_B	0.187688	1004
MDEC-23	0.187641	1110
AATS7i	0.187425	231
C2SP1	0.186665	783
SdNH	0.184532	928
NdNH	0.184051	890
SaaN	0.183379	933
GATS2d	0.182062	562
JGI9	0.181575	1251
ATSC5d	0.179539	256
GATS6i	0.178357	638
SssNH	0.173616	929
ATSC6v	0.172742	293
Diameter	0.17094	1254
SlogP_VSA3	0.168898	1082
n7FARing	0.168146	1212
MATS7c	0.168085	455
n7FRing	0.167213	1184
JGT10	0.167186	1253
JGI2	0.166861	1244
GATS8c	0.166551	552
SlogP_VSA8	0.166479	1087
GATS8are	0.162593	624
nAcid	0.161275	4
n4AHRing	0.159676	1178
MATS3v	0.158254	499
n4HRing	0.158035	1157
BIC5	0.157121	1032
JGI4	0.156252	1246
MINssCH2	0.151148	956
SaaNH	0.150208	930
MAXssCH2	0.148571	953
ATSC6i	0.148295	338
VR1_A	0.147519	15
n12FaRing	0.147418	1203
GATS4d	0.146472	564
n12FaHRing	0.144863	1209
EState_VSA4	0.144541	1093
GATS3i	0.143855	635
NdCH2	0.143124	878
SpMAD_Dzpe	0.142979	722
SdCH2	0.142689	916
Xch-7d	0.142525	797
NsI	0.142058	914
nI	0.141736	33
VSA_EState8	0.14135	1107
AATS7p	0.141184	222
WPath	0.141139	1283
IC2	0.140511	1011
ECIndex	0.139829	959
Xch-6d	0.139561	796
SsI	0.13904	952
EState_VSA3	0.13807	1092
GATS8s	0.136655	576
ATSC3dv	0.136221	245
GATS8i	0.136082	640
VSA_EState1	0.134718	1100
n11FRing	0.134659	1188
GATS5v	0.134433	597
Radius	0.133589	1255
EState_VSA6	0.13333	1095
SdssC	0.133029	923
BCUTse-1l	0.131893	656
MATS3i	0.131426	539
Kier3	0.131219	1053
GATS6p	0.130703	630
JGI10	0.130083	1252
MATS5i	0.130028	541
GATS5i	0.129417	637
GATS2i	0.127007	634
MATS6v	0.126188	502
MATS6p	0.126094	534
MATS8c	0.126043	456
PEOE_VSA8	0.125927	1066
AATSC5i	0.125792	445
SaaO	0.12573	941
GGI8	0.125667	1240
C2SP3	0.125369	788
ATSC6p	0.124972	329
AATSC8c	0.124755	349
ATSC8d	0.124723	259
VSA_EState3	0.124701	1102
PEOE_VSA7	0.124275	1065
SaasC	0.123852	924
AATSC3se	0.123497	407
MATS2i	0.123165	538
ATSC4i	0.123076	336
VSA_EState4	0.12302	1103
ATSC8i	0.121835	340
Xch-6dv	0.12174	801
AATSC4v	0.121125	399
TopoPSA	0.120499	1232
AATSC3c	0.119919	344
VSA_EState9	0.119867	1108
ATSC7c	0.119604	240
SMR_VSA4	0.119103	1075
n12FAHRing	0.119086	1225
NddsN	0.119022	897
SddsN	0.118277	935
FilterItLogS	0.118058	1056
MAXaasC	0.117995	955
AATSC6i	0.116798	446
n12FARing	0.11666	1217
VR2_A	0.116609	16
Lipinski	0.116209	1054
n11FHRing	0.116094	1196
AATS4p	0.115923	219
SIC2	0.115553	1023
EState_VSA8	0.115426	1097
nG12FaRing	0.115081	1204
nG12FaHRing	0.114765	1210
AATS6v	0.114683	185
MATS4v	0.114461	500
GATS6m	0.11427	590
RNCG	0.114108	780
GATS7c	0.113625	551
JGI3	0.112683	1245
n11FAHRing	0.112481	1224
PEOE_VSA13	0.112138	1071
JGI5	0.111695	1247
n10FRing	0.111327	1187
NaasN	0.110996	898
nBr	0.110637	32
n11FARing	0.110593	1216
SdsN	0.11052	932
PEOE_VSA2	0.110088	1060
BCUTs-1l	0.109907	648
AXp-7d	0.109762	832
VSA_EState2	0.109118	1101
ATSC8c	0.109033	241
NsBr	0.108763	913
GATS3d	0.108549	563
n4Ring	0.108504	1149
SsBr	0.108083	951
PEOE_VSA1	0.107155	1059
n4ARing	0.107014	1170
ATSC7i	0.106822	339
BIC4	0.105728	1031
GGI10	0.105017	1242
ATSC3pe	0.104959	308
JGI6	0.104602	1248
GATS6are	0.10427	622
Xch-7dv	0.104256	802
n9FaRing	0.103887	1201
GATS6Z	0.103163	582
ATSC3se	0.103039	299
n3ARing	0.102737	1169
GATS2p	0.102695	626
ETA_dAlpha_A	0.102273	989
NdsN	0.102217	894
AATSC3pe	0.101514	416
ATSC1s	0.10097	261
AXp-1d	0.100416	826
EState_VSA5	0.10026	1094
GATS7s	0.100232	575
